# Supplementary material for: Hinge Region in DNA Packaging Terminase pUL15 of Herpes Simplex Virus: A Potential Allosteric Target for Antiviral Drugs
Source: Biomolecules. 2019 Oct 12;9(10):603. doi: 10.3390/biom9100603 (PMC6843332; doi:10.3390/biom9100603)
Supplement: Supplementary file 1 [file biomolecules-09-00603-s001.zip]

Archive with 2 entries (1 files):
- biomolecules-603288-SI/
- biomolecules-603288-SI/biomolecules-603288-supplementary.mov
